# Supplementary material for: Assessing Insect Growth Regulator Resistance Using Bioassays: A Systematic Review and Meta-Analysis of Methoprene and Pyriproxyfen Inhibition of Emergence in Three Vector Mosquito Species
Source: Trop Med Infect Dis. 2025 Mar 28;10(4):87. doi: 10.3390/tropicalmed10040087 (PMC12031331; doi:10.3390/tropicalmed10040087)
Supplement: Supplementary file 1 [file tropicalmed-10-00087-s001.zip]

Archive with 1 entries (1 files):
- tropicalmed-3527225 revision supplementary.pdf
